# Supplementary material for: TrichoGate: An Improved Vector System for a Large Scale of Functional Analysis of Trichoderma Genes
Source: Front Microbiol. 2019 Dec 10;10:2794. doi: 10.3389/fmicb.2019.02794 (PMC6915037; doi:10.3389/fmicb.2019.02794)
Supplement: Supplementary file 2 [file Table_1.XLSX]

## Sheet: Supplementary Table 1
Supplementary Table 1. List of primers used for TrichoGate strategy to amplify promoters, markers, ORFs, tags, terminators, resistance cassettes.
Primer ID	Sequence	Overhangs
Promoters
Gpdh BsaI	Fw 5'GGTCTCt ACAA AATTCCCGTTCCTGGAAG 3'
	Rw 5'GGTCTCa CATT GTAGCTGATTTGT 3'
Tef1 BsaI	Fw 5'GGTCTCt ACAA GTACCAGTACATCGTCCGAG 3'
	Rw 5'GGTCTCa CATT TTTTGCGGTTTGTGAAATG 3'
Markers
mCherry BsaI	Fw 5'GGTCTCt AATG GTCAGCAAGGGCGAA 3'
	Rw 5'GGTCTCt AAGC TTACTTGTAGAGTTCGTC 3'
eGFP BsaI	Fw 5'GGTCTCt AATG CTCGAGATGGCTACTATG 3'
	Rw 5'GGTCTCt AAGC TTACTTATACAACTCGTCCAT 3'
3XeGFP BsaI	Fw 5'GGTCTCt AATG GTATCAAAGGGCGAAGAGCTG 3'
	Rw 5'GGTCTCt AAGC TTATACAACTCGTCCATA 3'
eGFP (tags) BsaI	Fw 5'GGTCTCt AATG CTCGAGATGGCTACTATG 3'
	Rw 5'GGTCTCt CGGC TTACTTATACAACTCGTCCAT 3'
Linker C-terminal Marker
C-Linker-mCherry BsaI	Fw 5'GGTCTCa GCCG GATCTGCTGGTTCTGCTGCTGGTTCTGGTGAATTC ATGGTCAGCAAGGGCGAAGAA 3'
	Rw 5'GGTCTCt AAGC TTACTTGTAGAGTTCGTC 3'
C-Linker-eGFP BsaI	Fw 5'GGTCTCa GCCG GATCTGCTGGTTCTGCTGCTGGTTCTGGTGAATTC ATGGCTACTATGGTCAGCAAG 3'
	Rw 5'GGTCTCt AAGC TTACTTATACAACTCGTCCAT 3'
C-Linker-3X eGFP BsaI	Fw 5'GGTCTCa GCCG GATCTGCTGGTTCTGCTGCTGGTTCTGGTGAATTC ATGGTATCAAAGGGCGAAGAGCTG 3'
	Rw 5'GGTCTCt AAGC TTATACAACTCGTCCATA 3'
Linker N-terminal Marker
N-Linker-mCherry BsaI	Fw 5'GGTCTCt AATG GTCAGCAAGGGCGAA 3'
	Rw 5'GGTCTCa TAGC GAATTCACCAGAACCAGCAGCAGAACCAGCAGAACC CTTGTAGAGTTCGTCCATACC 3'
N-Linker-eGFP BsaI	Fw 5'GGTCTCt AATG CTCGAGATGGCTACTATG 3'
	Rw 5'GGTCTCa TAGC GAATTCACCAGAACCAGCAGCAGAACCAGCAGAACC CTTATACAACTCGTCCATGCC 3'
N-Linker-3X eGFP BsaI	Fw 5'GGTCTCt AATG GTATCAAAGGGCGAAGAGCTG 3'
	Rw 5'GGTCTCa TAGC GAATTCACCAGAACCAGCAGCAGAACCAGCAGAACC CTTATACAACTCGTCCATACC 3'
Linker C-terminal ORF
C-Linker-ORF BsaI	Fw 5'GGTCTCt AATG NNNNNNNNNNNNNNNNNNNNN 3'
	Rw 5'GGTCTCc CGGC NNNNNNNNNNNNNNNNNNNNN 3'
Linker N-terminal ORF
N-Linker-ORF BsaI	Fw 5'GGTCTCt GCTA TGNNNNNNNNNNNNNNNNNNN 3'
	Rw 5'GGTCTCt AAGC NNNNNNNNNNNNNNNNNNNNN 3'
Tags
3X HA BsaI	Fw 5'GGTCTCa GCCG CCTACCCCTATGACGTCCCTG 3'
	Rw 5'GGTCTCt AAGC CGGCGCGCCCTAGTAATCT 3'
3X c-Myc BsaI	Fw 5'GGTCTCa GCCG CAAATTCGGCCAACGCGGCCG 3'
	Rw 5'GGTCTCt AAGC GAATTCCGGCGCGCCCTAG 3'
3X FLAG BsaI	Fw 5'GGTCTCa GCCG ACTACAAGGACGATGACGAT 3'
	Rw 5'GGTCTCt AAGC GGCGCGCCCTAGATCTTAT 3'
ORFs
ORF ∆ LF	Fw 5' GGTCTCt ACAA NNNNNNNNNNNNNNNNNNNNN 3'
	Rw 5' GGTCTCa CATT NNNNNNNNNNNNNNNNNNNNN 3'
ORF ∆ LR	Fw 5' GGTCTCt GCTT NNNNNNNNNNNNNNNNNNNNN 3'
	Rw 5' GGTCTCa ACAT NNNNNNNNNNNNNNNNNNNNN 3'
Terminators
T-nos BsaI	Fw 5'GGTCTCt GCTT GGCGCGCCGGCCGCCCGGC 3'
	Rw 5'GGTCTCc GTTA AATTCTCATGTTTGACAGC 3'
Ttrp BsaI	Fw 5'GGTCTCt GCTT CTAGTGATTTAATAGCTCC 3'
	Rw 5'GGTCTCc GTTA GGTACCTGTGCATTCTGG 3'
Resistance Cassettes
HygR BsaI	Fw 5'GGTCTCt TAAC CCGTTAACGGAACCCGGTCGG 3'
	Rw 5'GGTCTCa ACAT TGATATTGAAGGAGCATTTTTG 3'
CbxR BsaI	Fw 5'GGTCTCt TAAC CGTCGTAACGAACAAGATCTCTC 3'
	Rw 5'GGTCTCa ACAT GTGTCTGTATGTTAAAAACTGC 3'
GtR BsaI	Fw 5'GGTCTCt TAAC CTCGACTCTAGAGGATCCTCT 3'
	Rw 5'GGTCTCa ACAT CGTCGTCCAGGCGGTGAGCAC 3'
HygR ∆ BsaI	Fw 5'GGTCTCt AATG TGATATTGAAGGAGCATTTTTG 3'
	Rw 5'GGTCTCt AAGC CCGTTAACGGAACCCGGTCGG 3'
Notes: red color lowercase nucleotide; any nucleotide of choice. N; represents any nucleotide depending on the sequence of the target DNA molecule. Color nucleotides; four nucleotide overhangs.
N-linker-ORF BsaI Fw primer contains (TG) nucleotide sequence after overhang sequence as part of the start codon. Red overhang was designed to contain ATG start codon.
