# Supplementary material for: TrichoGate: An Improved Vector System for a Large Scale of Functional Analysis of Trichoderma Genes
Source: Front Microbiol. 2019 Dec 10;10:2794. doi: 10.3389/fmicb.2019.02794 (PMC6915037; doi:10.3389/fmicb.2019.02794)
Supplement: Supplementary file 3 [file Table_2.xlsx]

## Sheet: Supplementary Table 2
Supplementary Table 2. List of primers used for Golden Gate strategy to amplify target DNA molecules, creation of carboxin resistance cassette and analysing the incorporation of hygR gene in ts1 and ts2 as well the to amplify hygR.
Primer ID	Sequence
CbxR1	5'-GGTCTCa ACAT GTGTCTGTATGTTAAAAACTGC-3'
CbxR2	5'-CCTCGGCTATGTGACCTCGATTCACGGCCAC-3'
CbxR3	5'-GTGGCCGTGAATCGAGGTCaCATAGCCGAGG-3'
CbxR4	5'-GGCTCGAGGACTCGTCGTCATGGAAGAAGC-3'
CbxR5	5'-GCTTCTTCCATGACGACGAGtCCTCGAGCC-3'
CbxR6	5'-CTGCTCAGTGGTTTCGCTGACCGACGCCAT-3'
CbxR7	5'-ATGGCGTCGGTCAGCGAAACCACTGAGCAG-3'
CbxR8	5'-ACTCGTAGAGTCCGTCCAGCTTCTTTCGAT-3'
CbxR9	5'-ATCGAAAGAAGCTGGACGGACTCTACGAGT-3'
CbxR10	5'-GCAAGCACGCGTGCAGTTGAGGATGGTGAGGCAACGGTACAGGCTCAT-3'
CbxR11	5'-TCCTCAACTGCACGCGTGCTTGCCC-3'
CbxR12	5'-GGTCTCt TAAC CGTCGTAACGAACAAGATCTCTC-3'
M13 F	5'-GGAAACAGCTATGACCATG-3'
M13 R	5'-GTAAAAACGCGGCCAGTG-3'
Check pAGM1311 F	5'-TGCCACCTGACGTCTAAG-3'
Check pAGM1311 R	5'-GAGCGCCCAATACGCAAAC-3'
Check pYT6 F	5'-AACGCTTCTGTCATCGTTACA-3'
Check pYT6 R	5'-TTAGGACTTGTGCGACATGT-3'
TS1 LF_F	5'-TTAGGTCTCt ACAACAATGCTGACGAGGAAGTTG-3'
TS1 LF_R	5'-TTAGGTCTCa CATTGCACTATTCGCAGCGTCTGG-3'
TS1 RF_F	5'-TTAGGTCTCt GCTTGGAGAAGGCCAACTGTTCTG-3'
TS1 RF_R	5'-TTAGGTCTCa ACATCCATGATCTCGCTTCTTACG-3'
TS2 LF_F	5'-TTAGGTCTCt ACAAAAACTAGGGTCGGGATGTTC-3'
TS2 LF_R	5'-TTAGGTCTCa CATTTAGAGGTGCACTTGCATCAG-3'
TS2 RF_F	5'-TTAGGTCTCt GCTTGGGACTTCATAATACATCCGATA-3'
TS2 RF_R	5'-TTAGGTCTCa ACATTGCCTATCTCGTAGGCCCATTG-3'
Sm1 Loc_F	5'-GGTCTCt AATGCAACTGTCCAACATCTTCACTCTC-3'
Sm1 Loc_R	5'-GGTCTCc CGGCGAGTCCGCAGTTCTTAACAGGAA-3'
TF Loc_F	5’-AAGGTCTCt AATGAAGAAATCAATTGCTTGC-3’
TF Loc_R	5’-TTGGTCTCa CGGCTAGAAAGAACAGGCCGAATCC-3’
Comp2OG_F	5'-GGTCTCt ACAAGTCCAAGTATAGTAGAGCACTT-3'
Comp2OG_R	5'-GGTCTCc GTTATTCCGTGGTTCCGAGGGCTTGG-3'
oAM-LU-695	5'-GGTCTCTATGTCCAATCCGCAATGTGTTATTAAGTTGTC-3'
oAM-LU-696	5'-TTTGGTCTCATTGTAATGGGTCATCTATGTTACTAGATCGGG-3'
oAM-LU-700	5'-AAAGAGACCTTTTCGACCTTTTTCCCCTGC-3'
oAM-LU-701	5'-AAAGGTCTCTTTCCTGTGGATAGCACGTAC-3'
oAM-LU357	5'-TTAGCGGCCGCCCGACGTTAACTGATATTGAAGGAGCA-3'
oAM-LU358	5'-TTCGCGGCCGCCGTTAACGGAACCCGGTCGG-3'
oAM-LU217	5'-CAGAAACTTCTCGACAGACG-3'
oAM-LU218	5'-CTATCAGAGCTTGGTTGACG-3'
TS1-Ext RF	5’ GTATGTCACACCTCACATGCAG 3’
TS1-Ext LF	5’ GCTTGAGTAGACAGCTAC 3’
TS2-Ext RF	5’ CCAATCCATCTCATGGATCAGC 3’
TS2-Ext LF	5’ GGCGGTGTAACTATTTCTCTGC 3’
